# Supplementary material for: Protein identification by nanopore peptide profiling
Source: Nat Commun. 2021 Oct 4;12:5795. doi: 10.1038/s41467-021-26046-9 (PMC8490355; doi:10.1038/s41467-021-26046-9)
Supplement: Supplementary file 3 — Source Data [file 41467_2021_26046_MOESM3_ESM.xlsx]

## Sheet: Figure 2C & Supp. Fig. 1
Molecular weight (Da)	Excluded Current Repeat 1	Excluded Current Repeat 2	Excluded Current Repeat 3
517.3	49.8	48.8	48.8
893.4	50.3	50.6	48.8
874.4	55.7	57.6	53.2
993.4	61.8	60.2	59.7
1046	62.1	60.7	62
1325.6	79.4	77	78.2
1429	85.1	82.8	82.6

## Sheet: Figure 2B
Iex	dwelltime
0.790442	0.000465745
0.767935	0.0278152
0.814061	0.00256749
0.611288	0.0210439
0.568851	0.000617277
0.58402	0.000664917
0.858072	0.000579769
0.616611	0.00338524
0.95295	0.0118298
0.519521	0.000974784
0.646236	0.000539041
0.58425	0.000710088
0.613933	0.00478161
0.656505	0.00215016
0.531795	0.00165001
0.611523	0.000688525
0.645472	0.000860124
0.975046	0.00770114
0.820573	0.00081442
0.566535	0.000480982
0.586903	0.00174674
0.583224	0.000859244
0.639998	0.00296928
0.608679	0.000676023
0.522968	0.0020855
0.826577	0.00109695
0.561956	0.000307063
0.815668	0.000418017
0.474201	0.000427622
0.493508	0.00163353
0.530646	0.00310467
0.742889	0.000928899
0.820817	0.00228189
0.586264	0.000373179
0.579974	0.000642453
0.469424	0.000493886
0.552832	0.000526521
0.612292	0.00175382
0.782962	0.0119299
0.532152	0.0018048
0.787999	0.00609351
0.832735	0.00134163
0.608042	0.000728399
0.778178	0.0146505
0.362829	0.000524424
0.80669	0.0181113
0.81492	0.000570235
0.760138	0.00267857
0.533135	0.00105717
0.555704	0.000464834
0.701827	0.000690268
0.483478	0.000828114
0.608203	0.0036173
0.786885	0.0268593
0.636492	0.00275206
0.539857	0.000990905
0.82307	0.00447441
0.531485	0.00107798
0.527115	0.00102566
0.562727	0.000458996
0.832359	0.221862
0.833027	0.00196135
0.968051	0.022213
0.874797	0.0029122
0.576247	0.000916523
0.556045	0.000415181
0.61193	0.000827375
0.936977	0.000666826
0.577015	0.000466515
0.826926	0.00337536
0.828873	0.00184333
0.767224	0.00196429
0.754221	0.0116885
0.606763	0.000556981
0.508174	0.00127431
0.768095	0.00134995
0.944466	0.00352264
0.081316	0.000440219
0.583537	0.000672452
0.82485	0.00393834
0.831659	0.00101879
0.607484	0.000916862
0.501216	0.00148029
0.564856	0.00107488
0.482772	0.000986896
0.520176	0.000683474
0.615976	0.000469315
0.589281	0.00140291
0.655082	0.000400825
0.830578	0.00129627
0.823697	0.000476577
0.560731	0.000718659
0.968223	0.0105991
0.552593	0.000342765
0.623089	0.00441713
0.43085	0.000158037
0.814239	0.00163613
0.497499	0.000883316
0.548677	0.000347755
0.523366	0.000689981
0.476927	0.000874285
0.62988	0.00735977
0.64138	0.00100521
0.617344	0.00139869
0.808867	0.000692666
0.829479	0.00503447
0.790963	0.01528
0.582382	0.000550212
0.977493	0.00600786
0.514099	0.00122779
0.785591	0.00107227
0.571792	0.000786886
0.834289	0.00119943
0.777006	0.00392701
0.481168	0.00133301
0.510364	0.000385116
0.82723	0.00360205
0.830834	0.00419492
0.482455	0.000708342
0.614015	0.000884353
0.518911	0.000439978
0.960901	0.0120388
0.95704	0.0044672
0.496949	0.00290815
0.828618	0.00275067
0.835773	0.000582047
0.786837	0.00533614
0.751985	0.00333714
0.490218	0.00173487
0.703652	0.000558795
0.584373	0.000380463
0.490282	0.00073171
0.592652	0.00030351
0.520004	0.000512169
0.817254	0.000328618
0.795354	0.0128318
0.772253	0.0198683
0.811132	0.000765872
0.487466	0.0013511
0.596374	0.000628386
0.829347	0.00228855
0.583863	0.00148781
0.787135	0.000294384
0.495908	0.000725036
0.516444	0.000588461
0.784036	0.0141583
0.924064	0.00044873
0.53291	0.00154541
0.791156	0.00443347
0.553348	0.00399143
0.499883	0.000775685
0.493324	0.000649002
0.689585	0.0152598
0.795217	0.0183949
0.78084	0.00347464
0.540229	0.00121222
0.819754	0.00153159
0.825103	0.00157407
0.54135	0.00211264
0.521187	0.000357382
0.182534	0.000513775
0.619271	0.00658604
0.828837	0.000610648
0.846637	0.161086
0.979556	0.273913
0.586147	0.000395429
0.820993	0.000722248
0.770185	0.000412806
0.554558	0.00061714
0.628559	0.0022417
0.754865	0.00650707
0.226424	0.000471447
0.828211	0.00182361
0.625442	0.00607919
0.819487	0.000604304
0.642744	0.00101968
0.583982	0.000702764
0.803793	0.0184638
0.571061	0.000614542
0.791153	0.00237625
0.589645	0.000918003
0.831661	0.0489768
0.567642	0.000942672
0.909085	0.000592329
0.810049	0.0211208
0.592201	0.000489847
0.542818	0.000611444
0.955411	0.146716
0.566287	0.000373981
0.59909	0.000734651
0.583412	0.000561921
0.881074	0.00206467
0.405334	0.000637925
0.847721	0.000603519
0.861665	0.000618742
0.621583	0.000599116
0.82565	0.00396201
0.478292	0.000525161
0.606221	0.000979878
0.597028	0.00142441
0.778235	0.0158721
0.625443	0.00889545
0.624048	0.00365137
0.792428	0.00411597
0.526289	0.00165329
0.618532	0.00792776
0.83165	0.00312806
0.789668	0.00903701
0.584025	0.00029304
0.492073	0.000866436
0.616525	0.00164775
0.48849	0.00175504
0.561233	0.000785394
0.789327	0.00821122
0.59172	0.000978555
0.826076	0.00263156
0.539618	0.00071431
0.593349	0.000379739
0.777027	0.00929097
0.486926	0.00188103
0.842295	0.000699808
0.885918	0.00494601
0.494659	0.000559667
0.819281	0.00119924
0.964577	0.00516232
0.978342	0.00165579
0.948455	0.00426672
0.624341	0.00317134
0.309569	0.000755732
0.766196	0.00907045
0.530478	0.00118032
0.829985	0.00148298
0.523585	0.000704974
0.834879	0.00355046
0.580618	0.00065941
0.528204	0.000401514
0.77897	0.00714041
0.749496	0.0027209
0.542866	0.000352019
0.545835	0.000368461
0.494955	0.000974228
0.613932	0.000736168
0.628265	0.00269966
0.541337	0.000424763
0.619422	0.000354364
0.600516	0.000323851
0.79018	0.00507522
0.76806	0.00423961
0.621337	0.00319964
0.620222	0.000578422
0.789942	0.0171989
0.538161	0.00101704
0.627618	0.00805306
0.828383	0.00257842
0.046923	0.000478667
0.618697	0.00105662
0.548226	0.000831066
0.803441	0.0246244
0.561773	0.000453833
0.494469	0.000656696
0.486105	0.0024073
0.780494	0.00740408
0.579607	0.000467712
0.552944	0.0002779
0.633487	0.00642698
0.794976	0.0220397
0.892121	0.00198647
0.82378	0.00114663
0.723443	0.00137047
0.591191	0.000957305
0.743179	0.0023822
0.490334	0.000540705
0.609202	0.0010248
0.788715	0.0319515
0.866966	0.000462424
0.503843	0.00155501
0.589777	0.000329347
0.85892	0.0491774
0.819453	0.00152129
0.554524	0.000354829
0.7875	0.0139963
0.735358	0.00131804
0.596568	0.00132671
0.613012	0.00250458
0.622983	0.000894191
0.846676	0.000370587
0.79416	0.00721051
0.77737	0.0308027
0.485644	0.000313078
0.818839	0.00376395
0.534969	0.00156819
0.612439	0.00171846
0.536229	0.00186765
0.583729	0.000689007
0.786727	0.0069535
0.630056	0.00310772
0.591727	0.000905711
0.612645	0.00105423
0.709931	0.00135766
0.524322	0.0018866
0.642853	0.000553606
0.588181	0.0018122
0.816231	0.000447555
0.822563	0.000459717
0.500988	0.000681615
0.961978	0.000313406
0.815173	0.00115551
0.490165	0.00164751
0.907802	0.00156734
0.789349	0.0735979
0.890983	0.00135754
0.336257	0.00295617
0.769559	0.0421146
0.631072	0.00319602
0.591191	0.00155301
0.623706	0.00234376
0.532874	0.000388337
0.813878	0.000588871
0.596977	0.000700137
0.76435	0.0150583
0.27916	0.000582228
0.593993	0.00039147
0.646192	0.000711554
0.774557	0.00320065
0.534679	0.000452115
0.841648	0.00113335
0.542627	0.000997047
0.597009	0.000946766
0.590823	0.000403235
0.82789	0.00165718
0.589907	0.00106522
0.600672	0.000426289
0.600039	0.000982343
0.552434	0.000333895
0.789895	0.0322092
0.212049	0.000561554
0.598491	0.000524611
0.525122	0.000474251
0.498332	0.000321335
0.526441	0.00104994
0.606312	0.000843629
0.229024	0.000305791
0.539683	0.00226524
0.664083	0.00325643
0.854449	0.0198383
0.617888	0.00298389
0.771231	0.00462596
0.779435	0.000566731
0.822518	0.00152516
0.955096	0.0030603
0.561811	0.000444501
0.562428	0.001285
0.813365	0.000370454
0.51437	0.000689625
0.986637	0.0002697
0.5776	0.000832297
0.852123	0.00224115
0.523203	0.000406367
0.825778	0.00101664
0.486448	0.00227199
0.533076	0.000433905
0.480387	0.000680457
0.827234	0.00162555
0.812773	0.0229167
0.792653	0.0399124
0.535979	0.00189549
0.516739	0.00297812
0.539147	0.00524346
0.601523	0.0011768
0.51324	0.00374579
0.83206	0.00206909
0.584956	0.000390995
0.671204	0.00797351
0.780471	0.0326321
0.959699	0.000268848
0.782073	0.00624049
0.544379	0.00171363
0.587837	0.0010697
0.386229	8.80551e-05
0.818717	0.000397263
0.537027	0.00137024
0.618538	0.000566576
0.232532	0.000535852
0.732491	0.00160445
0.870486	0.000239946
0.796093	0.0093997
0.51212	0.000810002
0.525941	0.000584547
0.774973	0.0162936
0.578989	0.00037023
0.783336	0.0120449
0.493584	0.000446865
0.783872	0.000381962
0.538739	0.000385881
0.490324	0.000480957
0.552468	0.000363348
0.824516	0.00346962
0.589764	0.000433505
0.954678	0.146781
0.53841	0.000787758
0.595512	0.00050709
0.511752	0.000364257
0.32623	0.000426692
0.667901	0.000501435
0.758966	0.00364149
0.489746	0.000529225
0.615044	0.00404182
0.525346	0.000539262
0.825381	0.006204
0.663821	0.0017669
0.521114	0.00157612
0.790209	0.0157945
0.592453	0.00167599
0.516505	0.000342101
0.505912	0.000337898
0.619864	0.000680159
0.815921	0.000668873
0.573285	0.000653491
0.624728	0.000391063
0.576106	0.000747907
0.589931	0.000833601
0.611135	0.00127939
0.545679	0.000432218
0.578073	0.000403907
0.805696	0.0013226
0.831095	0.00442722
0.787234	0.000499461
0.63329	0.000168861
0.780019	0.00260332
0.820831	0.000332743
0.642215	0.00183805
0.731543	0.00838453
0.560978	0.000373347
0.674651	0.00842706
0.485418	0.000591789
0.870366	0.00531017
0.504219	0.000703261
0.777631	0.000459702
0.570709	0.000638676
0.573575	0.000557678
0.829637	0.000683361
0.5423	0.00116792
0.83498	0.0026857
0.616183	0.0012408
0.63432	0.00718437
0.464323	0.000563514
0.931351	0.00365795
0.787921	0.00603935
0.873639	0.000922635
0.695772	0.0016882
0.485324	0.00208458
0.591917	0.000539841
0.556175	0.000462777
0.755754	0.00891852
0.552679	0.000400704
0.462674	0.000570658
0.558426	0.00185996
0.581665	0.00100741
0.816944	0.000721568
0.615053	0.00415661
0.635087	0.00190103
0.770575	0.000343051
0.840256	0.000222281
0.894064	0.0192322
0.78618	0.00613511
0.831542	0.00170389
0.40772	0.0178056
0.902631	0.000504327
0.613062	0.000350592
0.529365	0.00136833
0.470562	0.000469305
0.462152	0.000911156
0.771072	0.00169768
0.379919	0.00139675
0.773658	0.00988524
0.590745	0.000774035
0.536935	0.000912834
0.784676	0.0208044
0.559501	0.000418108
0.64	0.00375967
0.780822	0.0156145
0.527719	0.000885769
0.538484	0.000540426
0.62126	0.00533452
0.485491	0.000632847
0.828194	0.000501473
0.545315	0.00148201
0.607216	0.00116124
0.295903	0.000542032
0.259314	0.000352478
0.536627	0.0011531
0.531564	0.000336869
0.812691	0.00072844
0.830581	0.00464262
0.595792	0.00105702
0.58912	0.00110196
0.552691	0.00106627
0.842343	0.000455445
0.764111	0.0016547
0.620095	0.00168989
0.775035	0.00196732
0.499562	0.00140115
0.783649	0.0193551
0.558315	0.000850433
0.767925	0.0129318
0.79503	0.0127587
0.505788	0.00193552
0.831061	0.00479276
0.558466	0.000445327
0.790222	0.00459594
0.772546	0.01092
0.518385	0.000865768
0.77813	0.0010075
0.484396	0.00110403
0.450995	0.00135863
0.831265	0.000773038
0.621085	0.00296706
0.651949	0.00351222
0.545913	0.000507615
0.55367	0.000831281
0.615368	0.000520593
0.604144	0.000392823
0.594133	0.000824386
0.482617	0.000537418
0.824592	0.000839481
0.834601	0.00399475
0.617601	0.000507293
0.918833	0.00101364
0.773159	0.010221
0.581862	0.000504328
0.943259	0.00339129
0.539725	0.00137795
0.81849	0.00109196
0.81175	0.000446621
0.753483	0.0307558
0.630827	0.00154615
0.572783	0.00157243
0.516461	0.00045444
0.761727	0.0018172
0.824988	0.00373997
0.740047	0.00149184
0.462405	0.000386114
0.789375	0.00929036
0.783958	0.0194499
0.776837	0.011489
0.491755	0.000975287
0.902149	0.00408092
0.514028	0.00234691
0.578294	0.000441582
0.579544	0.0003718
0.492752	0.000474473
0.382238	0.000438761
0.488685	0.000413689
0.486767	0.00225785
0.512008	0.000653853
0.681134	0.000396248
0.815405	0.000294897
0.61666	0.00394475
0.820363	0.00091901
0.447949	0.00042309
0.653416	0.00229451
0.792766	0.0133358
0.52149	0.000456043
0.787433	0.00297
0.379037	0.000888974
0.758697	0.00240007
0.592148	0.00117509
0.68999	0.00231506
0.816292	0.00146788
0.83209	0.0010462
0.527254	0.00103627
0.831236	0.0034615
0.592234	0.000306465
0.540597	0.0011544
0.518695	0.00166735
0.593534	0.000579087
0.832331	0.000610316
0.490712	0.00101794
0.629921	0.00395759
0.602413	0.00148501
0.572036	0.00100153
0.765377	0.0118431
0.895142	0.0136003
0.558351	0.000444368
0.979284	0.000711194
0.781657	0.00877939
0.843498	0.0210425
0.615179	0.00231132
0.565507	0.000507174
0.55073	0.000916895
0.216309	0.000434682
0.479437	0.000615558
0.824671	0.000561959
0.506329	0.000896234
0.541673	0.00130083
0.563044	0.00031393
0.536172	0.000943675
0.478504	0.000638905
0.527288	0.000711824
0.629651	0.0059087
0.944035	0.00316342
0.428951	0.000996843
0.634221	0.0068123
0.488824	0.000424005
0.989507	0.218563
0.543064	0.000521816
0.579137	0.000719245
0.599232	0.00181324
0.544185	0.000659038
0.646211	0.000662353
0.580107	0.00100483
0.492676	0.000321492
0.505874	0.000720007
0.548129	0.000995628
0.606432	0.00165263
0.802384	0.00613235
0.843193	0.00211105
0.980637	0.0316646
0.630575	0.00348605
0.398358	0.000108285
0.642283	0.000159341
0.538693	0.000584625
0.433289	0.000179395
0.537281	0.00029583
0.850535	0.00111057
0.53351	0.00040634
0.576996	0.000884096
0.956361	0.146841
0.451683	0.00119947
0.785504	0.0560163
0.828956	0.00149032
0.732491	0.0310564
0.571901	0.000354108
0.804561	0.000504867
0.591629	0.000350253
0.940408	0.00259656
0.572499	0.000379513
0.815553	0.0017399
0.82301	0.000472863
0.955555	0.000909433
0.884634	0.00226477
0.930878	0.00828406
0.635646	0.0015918
0.528642	0.000517063
0.751511	0.00415761
0.87644	0.000299798
0.579627	0.000423425
0.951875	0.011504
0.880701	0.000553846
0.465932	0.00201621
0.57174	0.000807094
0.50069	0.000333062
0.538577	0.000663747
0.505584	0.000897377
0.814207	0.000828867
0.819539	0.00169126
0.824848	0.000846934
0.522698	0.000605107
0.562007	0.000516896
0.925105	0.541203
0.761234	0.00266165
0.819345	0.000531771
0.788748	0.0269027
0.776248	0.00122514
0.481748	0.000343827
0.516147	0.000807633
0.825097	0.00232303
0.844796	0.000383321
0.613845	0.00273071
0.791731	0.00110095
0.807296	0.000517499
0.622422	0.00104153
0.566474	0.000376379
0.753868	0.00644961
0.575829	0.000367665
0.618387	0.00472319
0.302989	0.00156511
0.514615	0.00128532
0.76204	0.00422629
0.789294	0.0362239
0.58846	0.000766984
0.539338	0.000715866
0.781902	0.03152
0.83594	0.000907322
0.950553	0.00155047
0.822991	0.000923549
0.455986	0.000671237
0.623797	0.00349979
0.792845	0.0218177
0.903562	0.00144637
0.153365	0.00297643
0.619502	0.00288912
0.803169	0.0340237
0.79144	0.0123897
0.824775	0.00139774
0.584928	0.000508562
0.539364	0.00164795
0.559184	0.000550088
0.577413	0.000349141
0.787952	0.0191425
0.793204	0.0126716
0.509993	0.000510901
0.834428	0.000684065
0.641909	0.000466628
0.157081	0.000412906
0.554232	0.000729532
0.467283	0.00270812
0.770762	0.0012268
0.822608	0.00123776
0.855025	0.00492733
0.559279	0.000484082
0.830938	0.00957538
0.787208	0.00779176
0.511366	0.000433846
0.531499	0.000574015
0.566147	0.000515929
0.597006	0.000780215
0.796076	0.00605507
0.755342	0.0119022
0.613023	0.00132377
0.826904	0.00468897
0.620925	0.00312859
0.809986	0.0331762
0.540804	0.000425991
0.551513	0.000651329
0.791174	0.0100942
0.654296	0.000258007
0.625674	0.000623694
0.525874	0.000785027
0.537875	0.000650504
0.56505	0.000479746
0.557827	0.000386641
0.801332	0.0127032
0.623587	0.0014224
0.548924	0.000841708
0.627654	0.00335488
0.973058	0.00486673
0.584171	0.000396587
0.504853	0.000422034
0.0953632	0.000465321
0.513114	0.000965269
0.577841	0.000602218
0.836326	0.00144631
0.516455	0.000715507
0.494715	0.000252196
0.534279	0.000856459
0.661699	0.0120404
0.787918	0.016266
0.872409	0.00316355
0.543737	0.000638435
0.498166	0.000962321
0.626051	0.0019375
0.775201	0.000713524
0.585551	0.00052387
0.490749	0.000434016
0.5232	0.000507873
0.781356	0.00103496
0.531565	0.00084605
0.596558	0.00166449
0.492214	0.000806027
0.784604	0.00754204
0.575258	0.00042882
0.791979	0.0199799
0.579085	0.000534156
0.504016	0.000861169
0.648776	0.000678744
0.592835	0.000809096
0.804343	0.0297258
0.54075	0.000627969
0.531368	0.00124219
0.607781	0.00023873
0.619015	0.00167269
0.600741	0.00158212
0.502777	0.000368783
0.762832	0.0268898
0.948947	0.00180465
0.790501	0.0246222
0.985212	0.0517263
0.533695	0.0011241
0.587661	0.00051661
0.857219	0.00204013
0.620434	0.00216394
0.23897	0.000616467
0.469907	0.000487554
0.500114	0.000420359
0.517394	0.000883012
0.591024	0.00291977
0.952718	0.00345276
0.535927	0.000721863
0.586596	0.000246906
0.900784	0.00300436
0.474675	0.000353937
0.524656	0.00147536
0.844277	0.0248493
0.822804	0.0029856
0.775937	0.0193577
0.816611	0.00723438
0.57838	0.000387827
0.584983	0.000415198
0.791006	0.016349
0.254205	0.00044437
0.613707	0.008433
0.792694	0.000438582
0.833895	0.00129776
0.512216	0.00034962
0.524215	0.00101634
0.626577	0.00104678
0.769607	0.00602386
0.54819	0.00107126
0.522969	0.000474505
0.955082	0.146798
0.813635	0.00197144
0.564999	0.000388796
0.617174	0.000502693
0.610401	0.00108874
0.782678	0.00240987
0.697183	0.0041073
0.80482	0.0372125
0.815996	0.000743813
0.597629	0.000543242
0.511352	0.000644521
0.488934	0.000683147
0.813056	0.00151038
0.582623	0.000548282
0.538276	0.000647075
0.484947	0.00116983
0.546978	0.000357312
0.854237	0.034224
0.758558	0.0045173
0.598255	0.00107465
0.535035	0.00126902
0.604229	0.000567191
0.748969	0.000673534
0.532323	0.0011661
0.555106	0.000386572
0.599594	0.00131831
0.495794	0.0012639
0.637973	0.00224982
0.59905	0.000347507
0.533056	0.00100495
0.825583	0.00129253
0.594704	0.000517619
0.968691	0.00348443
0.796057	0.00460122
0.784316	0.0063212
0.486303	0.00037178
0.780518	0.0122232
0.621227	0.00542101
0.832719	0.000721051
0.761177	0.0049196
0.786327	0.0103705
0.804436	0.000727122
0.563684	0.00041287
0.522916	0.000739382
0.546708	0.000493135
0.975997	0.00170052
0.780221	0.000790028
0.566259	0.000354824
0.622328	0.00328987
0.507105	0.000495749
0.607387	0.000483147
0.790363	0.0100454
0.71581	0.00171157
0.438794	0.000327372
0.827104	0.00179103
0.613565	0.00079859
0.560037	0.00196898
0.82987	0.00151837
0.544203	0.000366144
0.484738	0.000449395
0.828031	0.00250026
0.550775	0.00033727
0.588449	0.000602108
0.320701	0.000410186
0.795836	0.0856354
0.774079	0.0358002
0.520013	0.00107539
0.598916	0.00176368
0.982987	0.962366
0.510695	0.00168245
0.847379	0.000577958
0.835705	0.00869428
0.551137	0.000496837
0.5981	0.000519948
0.563204	0.000370719
0.216924	0.000201181
0.618137	0.00762799
0.533109	0.000485759
0.536646	0.000904985
0.778948	0.00227061
0.820407	0.000979396
0.627819	0.000604675
0.788641	0.00484053
0.622983	0.000431966
0.528429	0.000718935
0.827001	0.00110178
0.217495	0.00108662
0.820828	0.00115274
0.819387	0.00112449
0.442349	0.000343369
0.511519	0.00118028
0.625228	0.000528533
0.82229	0.00849978
0.797409	0.000365374
0.589316	0.00090672
0.529126	0.00139438
0.587215	0.000743139
0.163185	0.00909729
0.52482	0.000793041
0.465213	0.00114791
0.517015	0.000353085
0.618751	0.00114954
0.609849	0.00125907
0.496296	0.000816186
0.584116	0.000697799
0.86284	0.000418504
0.530455	0.00201825
0.959794	0.0131458
0.545394	0.000462011
0.542322	0.000473783
0.540329	0.000943683
0.464902	0.00179703
0.589311	0.000472335
0.597053	0.00132507
0.491786	0.00056377
0.777302	0.00153291
0.835622	0.000469363
0.547959	0.000746416
0.4778	0.000626597
0.523472	0.000594971
0.734383	0.00120671
0.489957	0.000956572
0.360414	0.000438883
0.532606	0.0017243
0.540764	0.00110689
0.824781	0.00101546
0.492123	0.00115283
0.557243	0.000369281
0.52371	0.000563941
0.503928	0.000238922
0.535147	0.000434264
0.58364	0.0010533
0.792072	0.0258114
0.588691	0.000431125
0.801308	0.00519111
0.534069	0.001432
0.786	0.00402022
0.865283	0.000795532
0.487586	0.000810009
0.518881	0.00051021
0.92758	0.000384739
0.477114	0.000885889
0.565389	0.000767509
0.633435	0.00134134
0.587669	0.000618754
0.712746	0.0135265
0.800925	0.0180436
0.477508	0.000661348
0.829268	0.000640245
0.681757	0.000400325
0.780842	0.0011093
0.578998	0.000323406
0.532944	0.00276089
0.551059	0.000914039
0.551114	0.00114493
0.539887	0.00135853
0.595411	0.00067736
0.868686	0.000827213
0.479115	0.000620583
0.5393	0.00109843
0.590933	0.000305561
0.535014	0.000522731
0.792492	0.0118395
0.461129	0.00143982
0.508377	0.00137176
0.786193	0.0585273
0.522024	0.000667063
0.626164	0.000768943
0.526105	0.000881051
0.799443	0.00294421
0.542577	0.00109151
0.773039	0.00583847
0.487529	0.00103255
0.530233	0.000724092
0.787456	0.0237741
0.497223	0.00210068
0.964701	0.244785
0.780585	0.0285988
0.825021	0.00107357
0.944053	0.00605008
0.91192	0.00547721
0.586677	0.000710469
0.8159	0.00248943
0.769653	0.00308855
0.816633	0.00155663
0.962357	0.00165944
0.547595	0.00202667
0.535452	0.000788613
0.245587	0.000729214
0.464307	0.00108873
0.526229	0.000970699
0.568091	0.000585432
0.522294	0.000437221
0.770783	0.0144809
0.822499	0.00206566
0.610395	0.00052738
0.482186	0.000670255
0.76783	0.00151333
0.622661	0.000952383
0.772934	0.00365438
0.489188	0.000473612
0.62429	0.0046353
0.750377	0.000424337
0.545578	0.000467904
0.651505	0.00937927
0.517377	0.000437785
0.597413	0.000306413
0.634413	0.00284411
0.827791	0.000795964
0.819899	0.00086981
0.710331	0.000900461
0.485628	0.00223215
0.600316	0.00102971
0.569117	0.000729131
0.262755	0.000511008
0.543462	0.000768134
0.779925	0.00365842
0.645038	0.0010049
0.826196	0.0010904
0.521626	0.000585893
0.538087	0.000600017
0.805211	0.00535655
0.547606	0.0016316
0.495207	0.000707864
0.622737	0.00236408
0.831882	0.000673944
0.778146	0.00730871
0.779387	0.0111848
0.764332	0.00380041
0.525669	0.00102057
0.539226	0.000786162
0.758991	0.0255857
0.672887	0.00124159
0.81821	0.00105883
0.534294	0.00127571
0.571063	0.000437381
0.782038	0.0443023
0.708721	0.000520494
0.483971	0.000541382
0.354744	0.0400187
0.541601	0.000613599
0.605181	0.000370486
0.508413	0.000403329
0.549782	0.000389278
0.4845	0.00115137
0.986239	0.0244966
0.538224	0.000353602
0.438569	0.000495902
0.477402	0.00125737
0.937665	0.00244124
0.585185	0.000301646
0.505533	0.000503011
0.85167	0.00201838
0.602094	0.000419855
0.827416	0.000510618
0.536069	0.000289287
0.769049	0.0124076
0.826151	0.000866976
0.487957	0.00126349
0.783912	0.00890365
0.594467	0.00142287
0.573997	0.00116687
0.784708	0.00166807
0.633215	0.000415375
0.580597	0.0038407
0.59137	0.000421824
0.472569	0.000400813
0.518905	0.00119854
0.684107	0.0233584
0.49329	0.00052445
0.52347	0.000512788
0.533272	0.0010293
0.606632	0.000884092
0.542121	0.00155757
0.591184	0.000502138
0.491713	0.000525623
0.789659	0.0547829
0.82969	0.00292779
0.548732	0.000340158
0.555282	0.000393497
0.669173	0.00511159
0.521586	0.000931195
0.674176	0.00426043
0.974937	0.0137272
0.549741	0.00204713
0.814106	0.000394439
0.609862	0.00065777
0.527878	0.00102512
0.831989	0.00125088
0.791845	0.0105943
0.639832	0.00182252
0.553199	0.000446609
0.578113	0.00132969
0.548104	0.00178959
0.479594	0.000444917
0.494985	0.00233843
0.933959	0.00319681
0.532427	0.00174683
0.83147	0.00172136
0.48252	0.00110058
0.975792	0.0127833
0.843798	0.00173108
0.9878	0.0308275
0.529974	0.000683389
0.486085	0.000715215
0.896456	0.000571017
0.894673	0.00877432
0.837836	0.016516
0.463265	0.000462813
0.619532	0.000463274
0.640502	0.00105548
0.539863	0.000610132
0.782488	0.004363
0.548483	0.00104374
0.903449	0.00255864
0.787103	0.0170865
0.648556	0.00261394
0.817144	0.00104195
0.522505	0.00106061
0.810306	0.000471928
0.497547	0.000711481
0.619384	0.00174317
0.619572	0.00854949
0.485494	0.00111712
0.563715	0.00071004
0.527496	0.00173836
0.54743	0.000513731
0.976662	0.00443925
0.105424	0.000528263
0.0759601	0.000370422
0.632873	0.00896585
0.931224	0.000453128
0.618783	0.0035809
0.534703	0.00159393
0.47701	0.000670004
0.540104	0.000430263
0.824953	0.000670484
0.130025	0.000738658
0.76215	0.0059646
0.183131	0.000358351
0.944243	0.00136766
0.792474	0.0320906
0.126121	0.00043631
0.484677	0.000757609
0.161461	0.000448209
0.493691	0.000154758
0.203496	0.000638023
0.173373	0.000428887
0.78831	0.0152607
0.628344	0.000122961
0.72969	0.000347658
0.5639	0.00173868
0.0993184	0.00040429
0.175819	0.000378518
0.824395	0.000390255
0.176273	0.00039057
0.619352	0.000980398
0.663719	0.000201754
0.445986	0.000302192
0.282771	0.000153381
0.37728	3.03175e-05
0.492677	0.000590117
0.132965	0.000582347
0.783781	0.012153
0.824868	0.00534464
0.822469	0.00368181
0.802334	0.00348019
0.529198	0.000419074
0.78366	0.000918694
0.920108	0.00313307
0.836892	0.00325028
0.544834	0.000823536
0.488969	0.000314326
0.831627	0.00116632
0.593388	0.000603194
0.772645	0.010899
0.814892	0.00104725
0.784872	0.0133341
0.776795	0.0122749
0.440016	0.00021172
0.489903	0.000374231
0.595625	0.000247014
0.777352	0.0100833
0.528288	0.000785255
0.494443	0.00133316
0.76485	0.00150263
0.492691	0.0019432
0.720657	0.000440292
0.820768	0.0250043
0.82958	0.00169666
0.514542	0.000801428
0.830205	0.00459266
0.822432	0.000959287
0.592819	0.00050028
0.951973	0.00939725
0.504375	0.00145607
0.91482	0.00184244
0.507504	0.000448952
0.579265	0.000424258
0.955154	0.146819
0.780159	0.0231398
0.596794	0.00268285
0.787441	0.00839223
0.587987	0.00055892
0.584822	0.000925893
0.764144	0.0179132
0.546615	0.00160064
0.473027	0.000582291
0.55777	0.00107225
0.870566	0.00176142
0.52682	0.000726036
0.627643	0.00393354
0.475869	0.000337303
0.615994	0.00412669
0.497724	0.00133797
0.465873	0.000804819
0.529709	0.000573055
0.724389	0.00302492
0.611653	0.00339038
0.493937	0.00110502
0.821541	0.00353237
0.587412	0.000576866
0.595409	0.00038634
0.625047	0.00379377
0.963425	0.000348834
0.750673	0.0070485
0.901892	0.000706207
0.761935	0.00454533
0.527734	0.000428979
0.49326	0.000987832
0.583767	0.00059511
0.773249	0.00457075
0.487481	0.00110524
0.590474	0.000690667
0.48165	0.000403246
0.499038	0.000397651
0.542726	0.00081169
0.913263	0.000809873
0.945032	0.00342973
0.818551	0.00238671
0.529233	0.000341037
0.486301	0.000347129
0.557409	0.000557009
0.822572	0.00178769
0.550911	0.00057089
0.492696	0.000956496
0.839056	0.000917129
0.792493	0.0199377
0.716864	0.0579783
0.587711	0.00259772
0.554664	0.000640158
0.60286	0.000471932
0.581611	0.000438956
0.791494	0.00372396
0.670604	0.000576215
0.772347	0.00738384
0.773289	0.00884283
0.759444	0.00119019
0.781435	0.0148422
0.511834	0.000893818
0.389816	0.000559838
0.789788	0.0138288
0.741614	0.0271542
0.831984	0.000728199
0.53943	0.000342695
0.823499	0.00243947
0.525129	0.000412704
0.507295	0.00062748
0.56991	0.000710642
0.83227	0.00164158
0.546091	0.000586034
0.641994	0.000387507
0.601071	0.000906564
0.753194	0.000839272
0.613798	0.00187867
0.512546	0.000364167
0.537935	0.000600802
0.57803	0.00114868
0.513474	0.000426378
0.676937	0.00068793
0.577697	0.000836922
0.78511	0.0394781
0.880446	0.000741184
0.812406	0.136473
0.982259	0.0276277
0.580733	0.00333039
0.782233	0.0316852
0.824714	0.000697201
0.530599	0.000933653
0.82243	0.00110639
0.808134	0.000571811
0.586818	0.000915037
0.621494	0.000954215
0.488654	0.000725992
0.637284	0.00058303
0.529007	0.000797583
0.54017	0.0004041
0.563126	0.000687909
0.780991	0.0112231
0.612617	0.00193076
0.525203	0.00061953
0.609255	0.000809995
0.762509	0.00118269
0.60006	0.000747796
0.565701	0.000286794
0.779655	0.0121499
0.834843	0.00142308
0.598388	0.00063774
0.668594	0.000680529
0.525186	0.000881113
0.870771	0.000520804
0.757804	0.0265036
0.623386	0.00214145
0.490232	0.00169939
0.81949	0.000375782
0.823095	0.000406613
0.489948	0.000372797
38.0097	6.44026e-13
0.495402	0.000419691
0.825466	0.00293554
0.517355	0.000476995
0.581935	0.00182793
0.566248	0.000384713
0.46601	0.00197948
0.528649	0.000663347
0.557556	0.000670972
0.658168	0.000357462
0.816314	0.000939821
0.830586	0.000483277
0.487456	0.0010463
0.538189	0.00227365
0.491461	0.000494774
0.540719	0.00124702
0.771485	0.000476068
0.774599	0.00610121
0.625642	0.00327575
0.673028	0.00124926
0.764405	0.00186644
0.308326	0.00178659
0.573108	0.000253052
0.863886	0.00761104
0.830877	0.000310664
0.583695	0.000814903
0.527526	0.000584164
0.741848	0.00312534
0.535408	0.000416084
0.529338	0.00131573
0.510324	0.000563951
0.843112	0.00819009
0.48949	0.00059554
0.598562	0.000394113
0.550997	0.000339568
0.534561	0.00114306
0.902429	0.00574203
0.861447	0.00193809
0.467567	0.000504961
0.791045	0.0135333
0.57571	0.000345494
0.66394	0.00117177
0.499838	0.000907135
0.52192	0.000616931
0.519963	0.00149185
0.806104	0.00106824
0.784907	0.0396186
0.508423	0.000994966
0.78353	0.00209576
0.558845	0.00026454
0.612344	0.000833379
0.90518	0.00252365
0.796636	0.0024461
0.811425	0.0123899
0.777228	0.00509646
0.928971	0.00106944
0.783082	0.0202144
0.83236	0.000455383
0.60354	0.00108872
0.502676	0.00113
0.552898	0.00038996
0.488389	0.00151162
0.700209	0.000440999
0.536108	0.000517471
0.785247	0.0513017
0.695425	0.000532521
0.590687	0.00148685
0.831223	0.00102301
0.57909	0.000924216
0.826211	0.00106702
0.546922	0.000646445
0.819264	0.000331832
0.824718	0.00166322
0.782802	0.00429343
0.483655	0.00140143
0.461083	0.000996404
0.984953	0.0124354
0.577905	0.000586796
0.782742	0.0186564
0.836065	0.000733015
0.783789	0.00299918
0.982442	0.0402733
0.614568	0.00192602
0.544958	0.00117379
0.483319	0.00201508
0.886487	0.00126788
0.617367	0.00100591
0.492382	0.000368491
0.554186	0.000570353
0.245084	0.000771595
0.591209	0.000535583
0.493215	0.000696343
0.958617	0.0065522
0.559326	0.0003689
0.601579	0.00224779
0.781228	0.00799166
0.578679	0.000467311
0.587767	0.00183611
0.704375	0.000551615
0.827767	0.00259736
0.799404	0.0575055
0.604041	0.00114228
0.708564	0.00272992
0.912236	0.000440337
0.955501	0.146792
0.480404	0.00067054
0.270742	0.0012598
0.528444	0.00104931
0.537809	0.00184053
0.736853	0.00689918
0.79743	0.000916286
0.786177	0.00352544
0.743189	0.00273632
0.488439	0.00131466
0.772613	0.0183283
0.465769	0.000617578
0.835252	0.000599804
0.791805	0.00621828
0.638267	0.000728311
0.678444	0.0047112
0.213545	0.000673334
0.816469	0.00136207
0.962266	0.00331511
0.81253	0.000392116
0.388926	0.000695159
0.601557	0.000361665
0.531634	0.00131226
0.199437	0.000461034
0.782572	0.00205666
0.619407	0.00260748
0.525049	0.000633959
0.560082	0.00131361
0.823619	0.0015129
0.834831	0.000438334
0.825522	0.00222188
0.800129	0.000309889
0.479156	0.00064123
0.62427	0.00228067
0.633398	0.00171242
0.528398	0.000449741
0.569048	0.000632605
0.618942	0.00467346
0.790559	0.0374911
0.59161	0.000733643
0.614062	0.00571006
0.498754	0.00142007
0.463331	0.000864461
0.778768	0.00397039
0.781071	0.0242545
0.590875	0.000562854
0.5596	0.000683483
0.829041	0.0403425
0.60797	0.000471439
0.473011	0.000468858
0.694986	0.00464552
0.823961	0.00297031
0.574952	0.000359173
0.789039	0.0140349
0.594526	0.000879218
0.625847	0.00586106
0.779832	0.00688105
0.77584	0.0140304
0.557843	0.000629679
0.547635	0.000341266
0.599663	0.000345446
0.731673	0.00184873
0.9399	0.00458346
0.782749	0.000548892
0.834506	0.00142738
0.588543	0.00129208
0.587514	0.000396894
0.622891	0.00170779
0.547803	0.00060585
0.563439	0.000493751
0.833309	0.000777772
0.56932	0.00032816
0.513016	0.000809914
0.857761	0.0312122
0.322933	0.000508269
0.54863	0.000408636
0.532415	0.00143926
0.555644	0.000367241
0.585385	0.000382559
0.556039	0.000627845
0.930141	0.00155391
0.639984	0.000514854
0.494773	0.000679278
0.525215	0.000926331
0.505633	0.000327002
0.57083	0.000520766
0.584352	0.000540226
0.566136	0.000376485
0.616955	0.0030205
0.539862	0.000788076
0.893757	0.00240504
0.550981	0.000758299
0.626726	0.0016328
0.555803	0.000666272
0.614222	0.00246858
0.620283	0.000743124
0.789439	0.00334938
0.551462	0.000751637
0.483534	0.00046135
0.791928	0.00179117
0.775132	0.00310253
0.819087	0.00051184
0.574223	0.0125139
0.61506	0.00194114
0.491844	0.000406732
0.627795	0.00243817
0.764697	0.00235366
0.826104	0.00479004
0.781897	0.0237495
0.342586	0.000364002
0.786335	0.00571576
0.903548	0.00194376
0.529373	0.000505661
0.632657	0.000652385
0.958722	0.000365956
0.317713	0.00128175
0.457982	0.00130989
0.501207	0.000824445
0.915948	0.00334332
0.490643	0.00334641
0.852238	0.000653047
0.808152	0.00624951
0.821388	0.00114899
0.910934	0.00173349
0.92119	0.00063243
0.877459	0.147214
0.534797	0.00176168
0.443862	0.000421461
0.569388	0.000864779
0.813752	0.00074278
0.586954	0.000595338
0.488714	0.00302509
0.718535	0.00293576
0.649533	0.0261908
0.818464	0.0254191
0.825912	0.00338654
0.634852	0.00652811
0.792324	0.00726554
0.584935	0.000667536
0.639977	0.000356612
0.786283	0.0486291
0.539827	0.000364793
0.820199	0.00151916
0.822701	0.000562709
0.572342	0.00103076
0.838206	0.00060242
0.826547	0.00114327
0.597812	0.000646661
0.760856	0.00424269
0.523066	0.000854865
0.553023	0.00119112
0.615766	0.00857539
0.945461	0.00353373
0.851904	0.0266419
0.945525	0.000368986
0.481094	0.000697937
0.533287	0.00141814
0.53854	0.000506809
0.95155	0.00160481
0.764251	0.00107475
0.550091	0.00032459
0.834499	0.00176834
0.813205	0.0538582
0.749604	0.00129228
0.790163	0.0590088
0.826863	0.000866403
0.613597	0.0142432
0.480433	0.000472552
0.5992	0.000772564
0.801185	0.0554694
0.591212	0.000340845
0.543449	0.00041761
0.371713	0.000263954
0.512894	0.000429529
0.822709	0.00251649
0.893786	0.00537589
0.818624	0.00155039
0.765403	0.00328474
0.606167	0.000360001
0.824955	0.0014931
0.512368	0.000281056
0.916223	0.00145744
0.605962	0.000626987
0.552917	0.000364893
0.825517	0.000566273
0.531706	0.000343588
0.776164	0.000626881
0.793113	0.0201367
0.954375	0.1468
0.777557	0.0106497
0.76922	0.00555944
0.82079	0.00432914
0.387274	0.00399697
0.813627	0.000403843
0.816958	0.0021547
0.871336	0.000304686
0.707094	0.0059244
0.850485	0.000401559
0.382188	0.00106887
0.769581	0.00278081
0.807268	0.00129502
0.695695	0.000628757
0.786395	0.0477178
0.520246	0.00137055
0.518089	0.00091969
0.526208	0.00286551
0.758137	0.00378624
0.624536	0.00108682
0.527039	0.000866141
0.478674	0.000688789
0.66097	0.00044003
0.625309	0.00397835
0.782184	0.012808
0.821665	0.00479694
0.809874	0.000430558
0.822844	0.00239981
0.583861	0.000408384
0.562441	0.000504668
0.828532	0.00270341
0.797995	0.00391444
0.824872	0.00168749
0.602767	0.00257808
0.792212	0.0117682
0.963728	0.00305038
0.568685	0.00034375
0.53087	0.00137731
0.812928	0.00192906
0.793248	0.0315635
0.529825	0.00115108
0.495615	0.0008592
0.825487	0.00257565
0.66473	0.000609605
0.791336	0.00831974
0.525066	0.00160486
0.61296	0.000505469
0.785614	0.0143929
0.529097	0.000440729
0.480758	0.00112412
0.827398	0.00253915
0.36235	0.000440947
0.818031	0.00203922
0.517936	0.000394703
0.657757	0.00183284
0.827979	0.00151091
0.566769	0.000568938
0.832354	0.000321012
0.53469	0.000913992
0.634817	0.000555822
0.586484	0.00257954
0.523531	0.00111206
0.700798	0.0108298
0.485495	0.000939238
0.801023	0.011638
0.486315	0.000831864
0.552126	0.000375048
0.657072	0.0176846
0.612224	0.000703562
0.771539	0.0148439
0.547274	0.000480702
0.78188	0.00724364
0.624492	0.00379995
0.825149	0.00265276
0.792576	0.000684677
0.783745	0.00248559
0.754615	0.00125839
0.825617	0.00158201
0.582665	0.00116282
0.53092	0.00105783
0.817111	0.000530404
0.574245	0.00259063
0.563867	0.000258339
0.77794	0.0161563
0.785786	0.00244552
0.612198	0.00166875
0.630008	0.000656159
0.579227	0.000818686
0.785412	0.00608283
0.805027	0.00140766
0.794289	0.0140845
0.820284	0.002156
0.48982	0.00097767
0.590161	0.000671031
0.823137	0.00119016
0.752275	0.00597188
0.611167	0.00417578
0.8319	0.00160957
0.439663	0.000316453
0.775347	0.00259622
0.827712	0.00451401
0.963712	0.00153246
0.829827	0.000580828
0.19337	0.00048854
0.788672	0.0406562
0.521474	0.000572729
0.927025	0.00067242
0.782632	0.00136305
0.967381	0.0101438
0.448577	0.00164823
0.529189	0.000549518
0.630761	0.00136202
0.547589	0.00037451
0.384052	0.000374512
0.455888	0.000648693
0.781613	0.0191142
0.616716	0.00313261
0.344976	0.000548503
0.781256	0.00721119
0.771398	0.01573
0.485044	0.00131914
0.920024	0.00102914
0.55088	0.000343263
0.525826	0.00153908
0.83484	0.00517219
0.924187	0.0574362
0.62813	0.00110205
0.680776	0.00031295
0.595658	0.00034559
0.504008	0.000816822
0.492128	0.00337053
0.497956	0.000909416
0.834721	0.00260977
0.713245	0.000966902
0.48274	0.00063986
0.786313	0.0148121
0.771921	0.006634
0.532982	0.000441453
0.606051	0.000636868
0.476663	0.000496808
0.78907	0.00721916
0.595023	0.000931762
0.797812	0.0150161
0.935295	0.00334378
0.611721	0.00154059
0.537519	0.000785942
0.496986	0.00218826
0.226275	0.000906759
0.590838	0.000466509
0.815532	0.00356469
0.749236	0.00122867
0.58049	0.000360033
0.596653	0.000615217
0.78843	0.00882564
0.587391	0.000635012
0.786939	0.00804575
0.826678	0.00254318
0.61922	0.000789106
0.584272	0.000801005
0.50351	0.000954903
0.465431	0.000727695
0.601684	0.00150734
0.717566	0.000591726
0.460995	0.000308134
0.463409	0.000855795
0.600004	0.00116227
0.968261	0.014611
0.531197	0.000476448
0.76505	0.00877062
0.858315	0.000455194
0.714005	0.00067912
0.56103	0.000809667
0.763662	0.0058566
0.491109	0.000403679
0.522008	0.000962621
0.56149	0.000595114
0.495997	0.000541069
0.822889	0.0720003
0.613357	0.0010934
0.798111	0.0225035
0.764551	0.000519582
0.528606	0.00143622
0.890691	0.000551267
0.842928	0.00605878
0.584673	0.000533631
0.785968	0.0431776
0.771124	0.0125304
0.826048	0.00305093
0.825565	0.00153854
0.86994	0.147633
0.62375	0.00154055
0.546209	0.000970501
0.61385	0.00131427
0.791412	0.00343849
0.82118	0.000729137
0.735687	0.000268588
0.826961	0.00249526
0.62959	0.00191357
0.829258	0.00834644
0.503391	0.000737214
0.786834	0.0217484
0.782684	0.00593762
0.511484	0.000922798
0.826046	0.00150947
0.533173	0.000542842
0.524622	0.00189074
0.482242	0.000551532
0.765166	0.00191468
0.49256	0.00105245
0.819188	0.00155779
0.580557	0.000890297
0.764191	0.00101704
0.609026	0.00132976
0.58127	0.000475702
0.758657	0.000510243
0.528635	0.000747267
0.58786	0.000934612
0.580572	0.000526764
0.954086	0.146781
0.815489	0.00170841
0.811142	0.0020127
0.786554	0.00332549
0.810779	0.00126202
0.776709	0.029021
0.485473	0.000430816
0.560466	0.000384497
0.554918	0.00226388
0.589705	0.0010364
0.497799	0.00199088
0.616684	0.00501834
0.532003	0.000703489
0.771709	0.00538042
0.486253	0.00037826
0.757514	0.000390668
0.606568	0.00148702
0.716626	0.0323118
0.614537	0.00219752
0.563923	0.000376334
0.510692	0.000940716
0.594395	0.00334216
0.544208	0.00121157
0.534568	0.000830477
0.538238	0.00117791
0.836311	0.00209089
0.596686	0.000717032
0.978874	0.00394361
0.527196	0.00212524
0.798478	0.000586491
0.769061	0.000343448
0.551794	0.000448075
0.529544	0.000392419
0.801986	0.00898517
0.903094	0.0061793
0.779022	0.00840805
0.549431	0.00109033
0.51929	0.000570384
0.251745	0.000765627
0.909302	0.00404935
0.531404	0.000614355
0.586551	0.00051333
0.565851	0.000336895
0.620394	0.0044732
0.823684	0.00176464
0.592071	0.000607132
0.50972	0.000702937
0.646505	0.00456147
0.551943	0.00100772
0.764442	0.00827301
0.539706	0.00102709
0.508972	0.000634373
0.511497	0.000373743
0.603814	0.00159084
0.495099	0.000630314
0.766279	0.01378
0.82249	0.0019044
0.502004	0.000843328
0.841144	0.044083
0.830912	0.0346793
0.53595	0.00064355
0.784783	0.00525019
0.779595	0.00804817
0.557187	0.000831128
0.673133	0.000347525
0.974032	0.0224434
0.546423	0.00116608
0.778929	0.00323145
0.842859	0.00184423
0.620604	0.00260562
0.816682	0.00160233
0.816131	0.000339706
0.765177	0.089261
0.606083	0.000434073
0.817796	0.00101849
0.694049	0.00125792
0.512838	0.00129723
0.782938	0.00998973
0.718637	0.013877
0.527421	0.000360696
0.665729	0.00184454
0.496103	0.00261681
0.769337	0.000968147
0.897757	0.000794744
0.815797	0.000892218
0.825744	0.00060538
0.769244	0.00958218
0.515465	0.000424887
0.464376	0.000911855
0.866828	0.00320652
0.946232	0.00703835
0.609009	0.000660621
0.8357	0.000459123
0.740974	0.0231295
0.827802	0.00222319
0.555187	0.000396628
0.708873	0.016459
0.608023	0.000852812
0.822482	0.000712865
0.59706	0.000946983
0.857342	0.000799527
0.821969	0.000510395
0.788699	0.00713746
0.485493	0.0020705
0.762022	0.00156119
0.793151	0.00661933
0.477678	0.000329829
0.500893	0.000449722
0.554537	0.000661993
0.793052	0.00745791
0.764952	0.00178225
0.82591	0.00324524
0.488243	0.000649293
0.499165	0.000576482
0.596785	0.000610299
0.609833	0.000450529
0.625898	0.00441985
0.731155	0.00863641
0.559796	0.000581787
0.668623	0.00102942
0.47683	0.000495071
0.486539	0.000681504
0.710117	0.000651548
0.576254	0.00054715
0.977164	0.00243199
0.179455	0.000424331
0.571314	0.000816092
0.604499	0.00182821
0.781315	0.00562106
0.624484	0.00123951
0.81038	0.000452549
0.773828	0.00111478
0.493229	0.00210571
0.829673	0.000760564
0.542879	0.00275368
0.826271	0.000754459
0.573682	0.000600466
0.624844	0.00184654
0.967584	0.0152577
0.496047	0.000529732
0.593904	0.000320773
0.919851	0.0214127
0.968019	0.0213827
0.976612	0.00162757
0.765363	0.0163008
0.629761	0.00169813
0.786097	0.0332864
0.613854	0.00418718
0.580949	0.00186397
0.639949	0.0011772
0.925085	0.00249542
0.817381	0.0454351
0.889628	0.000954496
0.580808	0.000461084
0.875118	0.00210887
0.870243	0.00103596
0.784181	0.00867001
0.549238	0.000497266
0.565243	0.000575262
0.599366	0.000459179
0.830432	0.00734472
0.532529	0.00134926
[truncated: 179,439 more rows]
